# Supplementary material for: A Genetic Algorithm-Optimized Kernel Density Estimation and D–S Evidence Fusion Classification for Predicting the Stability of Double Perovskite Materials
Source: Materials (Basel). 2026 Apr 23;19(9):1699. doi: 10.3390/ma19091699 (PMC13164654; doi:10.3390/ma19091699)
Supplement: Supplementary file 1 [file materials-19-01699-s001.zip]

Archive with 1 entries (1 files):
- materials-4246829-supplementary.pdf
